# Supplementary material for: Dynamic Prediction of Mechanical Thrombectomy Outcome for Acute Ischemic Stroke Patients Using Machine Learning
Source: Brain Sci. 2022 Jul 18;12(7):938. doi: 10.3390/brainsci12070938 (PMC9313360; doi:10.3390/brainsci12070938)
Supplement: Supplementary file 1 [file brainsci-12-00938-s001.zip]

Archive with 1 entries (1 files):
- brainsci-1796903-supplementary.pdf
